# Supplementary material for: Integrated transcriptomics reveals the brain and blood biomarkers in Alzheimer's disease
Source: CNS Neurosci Ther. 2023 Jun 19;29(12):3943–51. doi: 10.1111/cns.14316 (PMC10651972; doi:10.1111/cns.14316)
Supplement: Supplementary file 1 — Appendix S1. [file CNS-29-3943-s001.xlsx]

## Sheet: Sheet1
	Entorhinal cortex (EC)		Blood
gene name	Log2FC	p-Value	logFC	p-Value
PSMD8	-0.315396	0.000127579	-0.0522	0.00181
G6PD	-0.297863	9.33e-05	0.141	0.00356
TBL3	-0.287206	8.47e-05	0.0577	0.000334
QPCT	-0.276482	0.000414693	0.14	0.0266
SCO2	-0.266865	1.51e-05	0.223	8.87e-05
DCTN1	-0.263395	7.04e-08	0.0496	0.0315
MRPS23	-0.251731	0.000190267	-0.116	1.03e-07
STAT4	-0.246814	0.000516861	-0.14	0.00209
SLC22A18	-0.237638	0.00066704	0.135	0.00275
ZDHHC12	-0.232438	2.66e-05	0.088	6.39e-05
UQCRC1	-0.230356	2.36e-05	0.086	0.00508
SH3BGRL3	-0.227092	1.76e-05	0.109	0.00147
BEX5	-0.216672	2.3e-05	-0.0537	1.75e-06
LAMTOR2	-0.216296	4.93e-05	-0.0838	0.000592
STK11IP	-0.215232	2.83e-05	0.158	6.62e-10
IDH3G	-0.213534	2.39e-05	0.129	0.000397
PKM	-0.212303	0.000292429	0.0539	0.0236
ALKBH6	-0.210084	2.8e-07	0.0569	0.000162
BSCL2	-0.208679	8.11e-06	0.082	0.00656
WDR86	-0.204575	0.00103243	0.0519	0.00057
DOLK	-0.204331	0.00126327	0.0421	0.00969
ALDOA	-0.203238	0.000140094	0.138	0.000456
CAPNS1	-0.202629	8.33e-06	0.111	0.0054
TBCC	-0.199797	3.04e-05	0.056	0.00237
MPV17	-0.199782	4.25e-05	0.0732	0.00581
DDX41	-0.199307	7.54e-06	0.0656	0.0174
WDR18	-0.196454	0.000219346	0.0721	0.0116
ATP5SL	-0.195702	1.48e-05	0.08	0.00119
LDHA	-0.19424	1.86e-05	-0.0831	0.0175
RAPGEFL1	-0.191038	0.000793977	0.0684	3.71e-05
DMAP1	-0.188772	0.00291727	0.0459	0.0419
SIDT1	-0.186568	0.000396516	0.0444	0.0238
ARHGDIA	-0.186408	4.81e-05	0.0787	0.0386
PTGES2	-0.186167	0.000476484	0.0757	0.00236
DUSP2	-0.185691	0.00595806	0.0642	0.00408
FAM212B	-0.185131	0.000913293	0.15	0.00779
BTBD10	-0.180532	0.00806916	-0.142	6.41e-07
TUBB4B	-0.180469	4.96e-06	0.142	0.000117
TCEA2	-0.178843	5.34e-05	0.0559	0.0107
EPHB6	-0.178535	0.0102188	0.0793	0.00401
HCFC1R1	-0.177729	1.96e-05	0.0565	0.0434
MEA1	-0.177165	4.36e-06	-0.061	0.00034
IFT122	-0.176321	0.000539996	0.0439	0.0118
PCTP	-0.175956	0.00586958	-0.0621	0.00747
CANT1	-0.174987	1.03e-05	0.124	0.00124
F12	-0.174613	0.000111026	0.0718	8.37e-05
ZBTB48	-0.173898	0.00135316	0.0797	0.00176
TRMT10C	-0.173439	0.00107868	-0.0501	0.000172
KIFAP3	-0.173143	0.00249134	-0.0624	0.00302
RELL2	-0.169704	0.000157159	0.0592	3.33e-06
NDUFA7	-0.169626	0.000471658	-0.0599	0.0146
SLC10A3	-0.169618	0.0224788	0.0572	0.00876
PLD3	-0.169403	8.54e-05	0.0807	0.00603
BAX	-0.169349	0.00568056	-0.194	1.13e-05
RUVBL2	-0.168405	2.31e-05	0.0554	0.0109
CACNA1B	-0.167957	0.000367782	-0.049	0.000372
CDK10	-0.166375	0.000204294	0.151	1.34e-06
ATP6V0D1	-0.164886	0.000183492	0.146	0.00144
GCHFR	-0.164374	0.00345208	0.0572	0.0226
HYLS1	-0.162243	0.000188182	-0.082	1.02e-06
NECAB2	-0.161503	0.000954372	0.045	0.0369
PIP5K1C	-0.161258	0.00020652	0.0901	0.00667
NUDT2	-0.159231	0.00340659	-0.0999	0.000308
RHOT2	-0.158971	0.000304902	0.172	9.83e-09
ATP6V0B	-0.158903	1.22e-05	0.102	0.0003
OTUB1	-0.158884	0.00020516	0.0426	0.0102
CAMTA2	-0.158288	2.99e-07	0.0571	0.000192
HTR2A	-0.157683	0.0085216	-0.0846	0.0381
ZC3H3	-0.157468	0.000661917	0.151	2.63e-06
ITFG1	-0.15735	0.000224771	-0.0636	0.00254
PLCXD1	-0.156176	0.00184434	0.0642	0.0432
CECR6	-0.155979	0.00932963	0.224	8.08e-07
KCNH3	-0.155404	0.000421079	0.0533	0.000744
POR	-0.155125	0.00418893	0.131	1.83e-05
ANKRD9	-0.155089	0.000720539	0.141	0.0462
PPP1R7	-0.154989	0.000172611	-0.0774	0.00029
FBXL15	-0.154711	9.9e-06	0.07	0.00124
UBE2G1	-0.154609	3.67e-06	0.0611	8.64e-05
NAGPA	-0.153861	6e-05	0.11	0.000178
APOO	-0.153831	0.000483398	-0.0557	1.05e-06
MEF2C	-0.153098	0.00610852	0.105	0.000252
SLIRP	-0.152651	1.88e-05	-0.681	4.1e-16
HPRT1	-0.151802	0.00169078	-0.122	0.000255
SMAP2	-0.150513	2.91e-05	0.127	0.00619
FES	-0.148192	0.0302745	0.252	1.71e-08
BCKDHA	-0.148051	0.000168991	0.0609	0.0356
AP1S1	-0.148005	0.0297137	-0.093	1.21e-07
LSM7	-0.146918	8.07e-05	-0.199	3.99e-06
NUPL2	-0.146559	0.00722954	-0.0789	0.00164
SLC2A6	-0.146549	0.00031992	0.109	0.000942
C12orf43	-0.145677	0.00215497	-0.0497	0.0092
ATP6V1E1	-0.14561	0.000209878	-0.417	1.5e-16
MDFI	-0.145555	0.0240923	0.0795	0.00206
MRPL55	-0.144343	0.00125759	-0.242	2.14e-10
HMGA1	-0.143859	0.000306404	0.07	0.0279
GSS	-0.143792	5.82e-06	0.0479	0.0146
MAP1S	-0.14365	3.8e-05	0.107	0.00466
ATP6V1F	-0.143562	5.16e-05	0.137	7.1e-05
SUCLA2	-0.142519	0.00450317	-0.0894	0.000228
FAAH	-0.141841	0.00772575	0.0501	0.00827
MAP7D1	-0.141498	8.93e-05	0.0837	0.0134
CENPT	-0.140435	0.0113486	0.133	2.76e-06
SLC26A8	-0.139517	0.00535695	0.0438	0.000732
KATNB1	-0.139324	0.0121166	0.136	4.19e-08
VAMP1	-0.139239	0.00188978	0.183	1.19e-06
TSPAN13	-0.138399	0.00161279	-0.0732	0.00252
DPP3	-0.138159	0.00524704	0.0447	0.00131
PAPSS2	0.137652	0.0130562	0.0594	0.000608
STAG1	0.137734	0.000273761	-0.0544	0.0172
HMG20B	0.138204	0.0144411	0.0554	0.016
RFX2	0.13853	0.0077517	0.0564	0.0155
IL2RG	0.139555	0.0167076	0.0671	0.00253
ITPKB	0.139771	0.00202444	0.0816	0.0151
KIF13B	0.140352	0.00127204	0.0988	1.27e-05
DOCK11	0.14126	0.0104354	-0.172	0.00142
FASLG	0.141944	0.0141272	-0.0431	0.00644
HBP1	0.142141	0.00411473	-0.0637	0.0313
ASB3	0.14221	0.0013592	0.0653	0.00775
STAT5A	0.142225	0.0033223	0.11	0.00079
ACACB	0.14288	0.00117184	0.067	0.00577
SLC15A3	0.143339	0.0247412	0.165	0.000179
CASP4	0.143673	0.0149996	-0.255	2.26e-05
ITGAL	0.144071	0.0138581	0.191	1.49e-05
LPAR1	0.144672	0.00615473	-0.0741	0.000757
CD84	0.144704	0.00320253	0.153	3.46e-05
BNIPL	0.144785	0.0247899	0.0552	2.23e-05
SHPK	0.145316	0.00756743	0.0518	0.00995
AGMAT	0.14549	0.000173217	-0.0419	0.0107
LYG1	0.145552	0.0270043	0.0474	9.7e-05
ADD3	0.14578	4.16e-05	-0.155	0.0495
RIN2	0.145933	0.000441594	-0.0725	0.00374
SHROOM4	0.146029	0.0131208	-0.124	0.00848
RCSD1	0.147495	0.0090568	-0.0763	0.00464
GNB4	0.147616	0.00904372	-0.119	4.06e-06
SP140	0.147799	0.00326742	-0.206	1.6e-12
HSH2D	0.14817	0.0498875	0.146	0.00254
COL8A2	0.148494	0.0148969	0.133	0.0186
ITPRIP	0.148908	0.0217606	0.196	1.05e-05
FBXO32	0.150551	0.00209788	0.0418	0.0355
TNFRSF1A	0.1515	0.00676587	0.144	0.00114
PON2	0.152446	0.00168139	-0.0577	0.00437
LILRA5	0.152543	0.000464027	0.118	0.00624
DOCK2	0.152757	0.015168	0.0977	0.00739
RAB27A	0.152802	0.000316994	-0.113	0.000288
ZFP36	0.152934	0.0268152	0.124	0.00274
P2RY10	0.153286	0.00423798	-0.0905	0.00304
STK3	0.1534	0.00330642	-0.056	0.0182
BAZ1A	0.153483	0.00841173	-0.102	0.0478
OSM	0.153529	0.0386113	0.0867	0.000238
PRRC1	0.154486	1.15e-05	-0.0708	0.00614
CCDC14	0.154488	2.68e-06	-0.139	0.000449
HIST1H2AC	0.154596	0.00534597	0.154	0.00398
CLDN15	0.15497	0.013509	0.139	2.24e-08
MX2	0.155281	0.0058521	0.139	0.00862
TROVE2	0.1553	0.000165122	-0.112	0.0154
TRIM38	0.157096	0.00263038	0.178	8.73e-07
SH2D1A	0.157298	0.000661217	-0.228	3.29e-08
CLEC4E	0.157404	0.0310368	0.082	0.0146
TREML1	0.158163	0.0194473	0.0837	0.0478
MGAM	0.159579	0.012772	0.141	0.000618
PDGFRB	0.159779	0.00174854	0.0594	0.0127
MVB12A	0.159781	0.00521954	0.0696	0.00188
GDAP2	0.1612	0.000918164	-0.0569	1.98e-05
DSC2	0.161469	0.00493744	-0.109	0.0423
SP2	0.162196	0.000791912	0.106	0.00211
TNFAIP3	0.163116	0.00862617	0.0813	0.00507
BNIP2	0.163725	0.000180698	-0.138	0.00834
TLR8	0.163754	0.010036	0.188	0.000234
LILRB2	0.163845	0.00883368	0.106	0.0231
VCAN	0.163853	0.000852657	0.228	0.00396
HNMT	0.164147	0.00142952	-0.134	5.78e-05
PARP4	0.164638	0.00111578	0.0616	0.0451
TRIM22	0.16469	0.00956266	0.132	0.0488
CMKLR1	0.165082	0.0134949	0.096	0.00628
MEFV	0.165456	0.000127679	0.0734	0.0462
SDPR	0.166097	0.0319911	-0.111	0.0397
ZNF816	0.166785	0.000546612	-0.201	1.2e-08
LATS2	0.168221	0.00809154	0.0774	4.95e-06
EVI2B	0.168296	0.00335808	0.102	0.0149
INPP5D	0.16879	0.00397927	0.114	0.00218
IL5RA	0.168963	0.0029113	-0.0638	0.000256
ZNF480	0.170587	0.00934169	-0.072	0.000215
TGFBR3	0.172953	1.42e-05	0.14	0.0148
ARSA	0.175146	0.000859572	0.0649	0.00494
DYNLRB2	0.175351	0.0111719	0.0494	0.0378
RASGRP3	0.175864	0.00801347	-0.0654	0.00788
PARP14	0.17785	0.00059381	0.109	0.0386
PIK3R5	0.178163	0.0239862	0.0536	0.00902
CASP1	0.178599	0.00858159	-0.391	3.84e-11
TTC31	0.178877	0.000518789	0.12	4.95e-06
TNFAIP8	0.181069	0.00525191	-0.118	0.000963
OSBPL11	0.181145	0.000243382	-0.0658	0.00864
GZMK	0.181176	0.00624993	-0.168	0.0383
ACTA2	0.183766	0.00136198	0.154	0.00678
SNTB1	0.184414	0.000526068	-0.0519	0.0197
KIR3DL3	0.185162	0.00724512	0.0957	0.0123
GIMAP7	0.185414	0.00235117	-0.66	4.65e-17
GPER1	0.18593	0.0222892	0.0588	0.0111
TNFAIP6	0.186133	0.0079823	-0.264	0.00351
FCAR	0.186322	0.00970877	0.0643	0.00382
MSN	0.186539	0.000563524	0.0818	0.0427
C15orf52	0.186558	0.00674076	0.07	0.00147
NOD2	0.187233	0.0277211	0.147	0.00627
TDRD1	0.189063	0.00276302	-0.0723	0.0306
PDE5A	0.190868	0.00066673	0.166	2.95e-07
CD1D	0.191118	0.0497074	0.108	0.00647
DOCK5	0.193037	0.000523745	0.0708	0.0167
CLEC2D	0.194027	0.000757628	-0.264	0.000163
DISC1	0.195497	0.0042949	0.129	0.000513
EAF2	0.19629	0.00308224	-0.0853	7.87e-08
TOR4A	0.196389	0.00717029	0.0918	8.37e-05
MPL	0.196512	0.000946239	0.0891	0.00727
ANG	0.198143	0.00551011	0.077	0.000339
NFKBIZ	0.199116	0.00319172	0.127	0.00716
IL6R	0.201	0.00224057	0.14	0.00232
SAMSN1	0.201244	0.00368367	-0.106	0.00472
ARHGAP15	0.20319	0.000476481	-0.0671	0.0423
GALNT4	0.204982	0.00878133	0.137	3.09e-09
IL16	0.218262	2.14e-05	0.0789	0.00146
KDELC2	0.220154	0.000202494	-0.0558	0.00211
ANXA1	0.2227	0.00296513	-0.627	2.89e-09
GPR65	0.222943	0.0200214	-0.159	0.000622
DTX3L	0.226192	0.00144175	0.0558	0.00171
FAM107B	0.231702	0.000327037	-0.15	0.000101
SP100	0.235316	0.000158742	-0.074	0.00108
C5AR1	0.237538	0.0063437	0.134	0.00904
F13A1	0.237751	0.00460231	0.149	0.00959
RNASE4	0.239038	0.00197402	0.0643	0.0435
GAPT	0.242965	0.00624377	-0.139	0.0158
DLEC1	0.245176	0.00165118	0.0485	1.28e-06
HLX	0.245331	0.000101265	0.11	0.0145
CXCR4	0.25852	0.000335184	0.165	3.79e-05
CHI3L2	0.262306	0.0286531	-0.075	0.0351
ID3	0.264559	0.000664467	-0.083	0.0302
SLC25A46	0.265464	6.22e-06	-0.103	0.00112
ST6GALNAC2	0.272105	0.000652913	0.0815	0.00346
ERBB2	0.278873	1.3e-05	0.0877	0.00188
NCF2	0.28656	0.00139691	-0.177	0.00266
CD163	0.293256	0.015054	0.05	0.0216
FOS	0.294783	0.00511587	0.137	0.03
CYP20A1	0.311539	0.00112479	-0.0587	0.00253
CD69	0.315733	0.00415254	-0.106	0.00631
CYP4F3	0.372996	0.00305862	0.239	0.00135
